# Supplementary material for: Melatonin-Mediated Regulation of Antioxidant Defense Enhances the Resistance of Tea Plants (Camellia sinensis L.) to Lead-Induced Stress
Source: Plants (Basel). 2025 May 9;14(10):1417. doi: 10.3390/plants14101417 (PMC12114777; doi:10.3390/plants14101417)
Supplement: Supplementary file 1 [file plants-14-01417-s001.zip]

Archive with 1 entries (1 files):
- plants-3583606-supplementary.pdf
